# Supplementary material for: Oxidation of Cyclohexane/Cyclohexanone Mixture with Oxygen as Alternative Method of Adipic Acid Synthesis
Source: Materials (Basel). 2022 Dec 28;16(1):298. doi: 10.3390/ma16010298 (PMC9821978; doi:10.3390/ma16010298)
Supplement: Supplementary file 1 [file materials-16-00298-s001.zip]

Archive with 1 entries (1 files):
- materials-1999655-supplementary.pdf
